# Supplementary material for: Identification and bioinformatic functional analysis of novel and known polymorphisms in the myostatin gene of Ukrainian Carpathian Mountain sheep
Source: Sci Rep. 2026 Mar 23;16:14628. doi: 10.1038/s41598-026-44326-6 (PMC13153238; doi:10.1038/s41598-026-44326-6)
Supplement: Supplementary file 1 — Supplementary Material 1 [file 41598_2026_44326_MOESM1_ESM.xlsx]

## Sheet: TF_motifs
Motif ID	Alt ID	Strand	Start	End	p-value	q-value	Matched Sequence
MA0787.1	POU3F2	+	151	162	9.01e-07	0.00267	ATATGCTAATGA
MA0480.2	FOXO1	+	618	628	1.11e-05	0.0382	AAGTAAACACA
MA0500.2	MYOG	+	1433	1444	1.27e-05	0.0232	GTACAGCTGCTC
MA0500.2	MYOG	-	1433	1444	1.28e-05	0.0232	GAGCAGCTGTAC
MA0500.3	MYOG	-	1435	1442	2.2e-05	0.0619	GCAGCTGT
MA0500.3	MYOG	+	1435	1442	3.4e-05	0.0619	ACAGCTGC
MA1641.1	MYF5	+	1433	1444	3.44e-05	0.0625	GTACAGCTGCTC
MA1641.1	MYF5	-	1433	1444	3.44e-05	0.0625	GAGCAGCTGTAC
MA1641.2	MYF5	+	1435	1442	3.88e-05	0.0707	ACAGCTGC
MA1641.2	MYF5	-	1435	1442	3.88e-05	0.0707	GCAGCTGT
MA0499.2	MYOD1	-	1432	1444	4.68e-05	0.17	GAGCAGCTGTACC
MA0500.1	MYOG	+	1611	1621	4.89e-05	0.104	AACAGCTGAAA
MA0667.1	MYF6	-	38	47	5.58e-05	0.203	AACAGCAGTC
MA0500.1	MYOG	-	1433	1443	5.69e-05	0.104	AGCAGCTGTAC
MA0124.2	NKX3-1	-	1167	1175	6.18e-05	0.0971	AGCACTTAG
MA0124.3	NKX3-1	+	712	718	6.51e-05	0.115	CCACTTA
MA0124.3	NKX3-1	-	1479	1485	6.51e-05	0.115	CCACTTA
MA1964.1	SMAD2	+	1419	1428	7.43e-05	0.271	CTCCAGACTG
MA0124.2	NKX3-1	+	711	719	7.51e-05	0.0971	CCCACTTAT
MA0680.3	PAX7	-	683	692	7.68e-05	0.213	TACTCAATTA
MA0480.3	FOXO1	+	620	626	7.93e-05	0.138	GTAAACA
MA0102.3	CEBPA	+	1023	1033	7.99e-05	0.143	GTTTCAAAATA
MA0787.1	POU3F2	-	341	352	8.18e-05	0.121	TCATGTAAATTT
MA0124.2	NKX3-1	-	1478	1486	8.25e-05	0.0971	TCCACTTAG
MA0680.2	PAX7	-	680	694	8.46e-05	0.226	CCTACTCAATTAAAA
MA0102.3	CEBPA	-	1219	1229	8.69e-05	0.143	GTTTCAAAACC
MA0480.2	FOXO1	-	183	193	8.73e-05	0.15	AAGGAAACAGA
MA0499.3	MYOD1	-	1434	1442	8.83e-05	0.204	GCAGCTGTA
MA0499.1	MYOD1	+	1434	1446	9.45e-05	0.189	TACAGCTGCTCAG
MA0480.1	FOXO1	-	1143	1153	9.53e-05	0.164	TTTTGTTTTCT
MA1641.2	MYF5	+	1612	1619	0.000102	0.0931	ACAGCTGA
MA1641.2	MYF5	-	1612	1619	0.000102	0.0931	TCAGCTGT
MA0499.1	MYOD1	-	1608	1620	0.000104	0.189	TTCAGCTGTTTAT
MA0499.2	MYOD1	-	1319	1331	0.000113	0.205	GTGCATCTGTTAT
MA0499.3	MYOD1	-	1321	1329	0.000122	0.204	GCATCTGTT
MA0124.2	NKX3-1	+	471	479	0.000123	0.108	AACACTTAG
MA0046.3	HNF1A	-	1819	1831	0.000127	0.216	ATAAATGAATAAG
MA0124.3	NKX3-1	-	1168	1174	0.00013	0.139	GCACTTA
MA0500.3	MYOG	-	1612	1619	0.000131	0.133	TCAGCTGT
MA1641.1	MYF5	+	1610	1621	0.000136	0.122	AAACAGCTGAAA
MA1641.1	MYF5	-	1610	1621	0.000136	0.122	TTTCAGCTGTTT
MA0500.2	MYOG	-	1610	1621	0.000142	0.131	TTTCAGCTGTTT
MA0480.3	FOXO1	-	185	191	0.000144	0.138	GGAAACA
MA0500.2	MYOG	+	1610	1621	0.000145	0.131	AAACAGCTGAAA
MA0500.3	MYOG	+	1612	1619	0.000146	0.133	ACAGCTGA
MA0046.2	HNF1A	-	1818	1832	0.000149	0.239	TATAAATGAATAAGA
MA0046.3	HNF1A	+	336	348	0.000154	0.216	GTGAAAAATTTAC
MA0102.3	CEBPA	-	541	551	0.000161	0.143	CTTTCAAAATC
MA0124.2	NKX3-1	+	998	1006	0.000165	0.117	CCCACTTTA
MA0499.3	MYOD1	-	1611	1619	0.000168	0.204	TCAGCTGTT
MA0102.3	CEBPA	+	354	364	0.000169	0.143	ATTTCCTAATT
MA0680.2	PAX7	-	798	812	0.000174	0.232	AGGAATCAAATAATA
MA0102.1	CEBPA	+	130	141	0.000176	0.329	TTTTGCAAGACT
MA0046.2	HNF1A	+	335	349	0.000179	0.239	TGTGAAAAATTTACA
MA0500.1	MYOG	+	1321	1331	0.000186	0.225	AACAGATGCAC
MA0046.1	HNF1A	-	336	349	0.000189	0.252	TGTAAATTTTTCAC
MA0480.1	FOXO1	-	619	629	0.000192	0.164	CTGTGTTTACT
MA0680.1	PAX7	-	683	692	0.000197	0.567	TACTCAATTA
MA0480.1	FOXO1	+	182	192	0.000199	0.164	ATCTGTTTCCT
MA1641.1	MYF5	+	37	48	0.000202	0.122	TGACTGCTGTTC
MA1641.1	MYF5	-	37	48	0.000202	0.122	GAACAGCAGTCA
MA0046.1	HNF1A	+	275	288	0.000206	0.252	TGTTTATGTTTTCA
MA0124.3	NKX3-1	+	472	478	0.00021	0.139	ACACTTA
MA0124.3	NKX3-1	-	1447	1453	0.00021	0.139	ACACTTA
MA0499.1	MYOD1	-	1431	1443	0.000218	0.227	AGCAGCTGTACCA
MA0787.1	POU3F2	-	380	391	0.000226	0.223	AAATGCATATTT
MA0667.1	MYF6	+	1434	1443	0.000229	0.417	TACAGCTGCT
MA0480.2	FOXO1	+	1142	1152	0.000235	0.2	GAGAAAACAAA
MA0480.3	FOXO1	-	275	281	0.000241	0.138	ATAAACA
MA0480.3	FOXO1	+	673	679	0.000241	0.138	ATAAACA
MA0480.3	FOXO1	+	1130	1136	0.000241	0.138	ATAAACA
MA0480.3	FOXO1	+	1608	1614	0.000241	0.138	ATAAACA
MA0025.1	NFIL3	-	1693	1703	0.000248	0.496	ATATGTAGCAT
MA1153.1	SMAD4	-	1420	1427	0.000248	0.907	AGTCTGGA
MA0499.1	MYOD1	+	38	50	0.00025	0.227	GACTGCTGTTCTA
MA0102.5	CEBPA	+	1023	1032	0.000252	0.397	GTTTCAAAAT
MA0480.1	FOXO1	-	1129	1139	0.000262	0.164	GATTGTTTATA
MA0480.1	FOXO1	-	1607	1617	0.000262	0.164	AGCTGTTTATG
MA0680.3	PAX7	-	801	810	0.000262	0.363	GAATCAAATA
MA0066.1	PPARG	-	1251	1270	0.000265	0.906	GCAGGTAATTGGCACCAAAA
MA0025.2	NFIL3	-	227	239	0.000267	0.412	TGCTATGCAAGCA
MA0124.1	NKX3-1	-	1047	1053	0.000272	0.388	TTACTTA
MA0124.3	NKX3-1	+	999	1005	0.000275	0.139	CCACTTT
MA0124.3	NKX3-1	+	1542	1548	0.000275	0.139	CCACTTT
MA0102.2	CEBPA	+	130	138	0.000286	0.771	TTTTGCAAG
MA0102.4	CEBPA	+	1021	1034	0.000288	0.443	CAGTTTCAAAATAC
MA0480.1	FOXO1	+	278	288	0.000294	0.164	TTATGTTTTCA
MA0480.2	FOXO1	-	279	289	0.000297	0.2	GTGAAAACATA
MA1641.2	MYF5	+	39	46	0.000304	0.185	ACTGCTGT
MA1641.2	MYF5	-	39	46	0.000304	0.185	ACAGCAGT
MA0025.3	NFIL3	-	1787	1795	0.000313	0.391	TTATGAAAA
MA0025.1	NFIL3	+	246	256	0.000316	0.496	TTATATAGTTT
MA0499.1	MYOD1	-	1318	1330	0.000317	0.231	TGCATCTGTTATG
MA0499.2	MYOD1	-	1609	1621	0.00032	0.388	TTTCAGCTGTTTA
MA0025.2	NFIL3	+	1044	1056	0.000333	0.412	TATTAAGTAACTA
MA0500.1	MYOG	+	1434	1444	0.000335	0.305	TACAGCTGCTC
MA0046.3	HNF1A	-	336	348	0.000337	0.244	GTAAATTTTTCAC
MA0102.4	CEBPA	-	540	553	0.000338	0.443	AGCTTTCAAAATCA
MA0664.1	MLXIPL	+	772	781	0.000338	0.876	GGCACATGCT
MA0046.2	HNF1A	-	1041	1055	0.000356	0.239	AGTTACTTAATAAGA
MA0046.1	HNF1A	+	1806	1819	0.000368	0.301	AGTAACTTTTTTTC
MA0480.2	FOXO1	+	1128	1138	0.000371	0.2	TTATAAACAAT
MA0680.2	PAX7	-	590	604	0.000375	0.333	ACTAATACATTAAGT
MA0046.2	HNF1A	-	335	349	0.000384	0.239	TGTAAATTTTTCACA
MA0480.3	FOXO1	-	281	287	0.000385	0.147	GAAAACA
MA0480.3	FOXO1	+	1144	1150	0.000385	0.147	GAAAACA
MA0480.3	FOXO1	-	1210	1216	0.000385	0.147	GAAAACA
MA0664.2	MLXIPL	-	333	340	0.000393	0.907	TTCACATG
MA0499.1	MYOD1	+	92	104	0.000394	0.238	AGCTGCTGGCTTG
MA0102.5	CEBPA	-	542	551	0.000396	0.397	CTTTCAAAAT
MA0667.1	MYF6	-	483	492	0.000396	0.481	AACAGAAGTC
MA0480.2	FOXO1	+	671	681	0.000397	0.2	AAATAAACATT
MA0046.3	HNF1A	+	1042	1054	0.000407	0.244	CTTATTAAGTAAC
MA0066.2	PPARG	-	1251	1269	0.000407	0.669	CAGGTAATTGGCACCAAAA
MA0102.1	CEBPA	-	1136	1147	0.000414	0.329	TTTCTCAAGATT
MA1964.1	SMAD2	-	973	982	0.000424	0.774	TCGCAGACAC
MA0046.2	HNF1A	+	1041	1055	0.000428	0.239	TCTTATTAAGTAACT
MA0480.2	FOXO1	-	1208	1218	0.000429	0.2	TAGAAAACACT
MA1153.2	SMAD4	-	1421	1427	0.000432	1	AGTCTGG
MA0025.2	NFIL3	-	1785	1797	0.000433	0.412	TTTTATGAAAAAT
MA0046.3	HNF1A	-	1042	1054	0.000434	0.244	GTTACTTAATAAG
MA0680.3	PAX7	-	593	602	0.000435	0.402	TAATACATTA
MA0595.1	SREBF1	+	1097	1106	0.000458	1	ATCAGATAAT
MA0025.3	NFIL3	-	229	237	0.000463	0.391	CTATGCAAG
MA0102.3	CEBPA	-	1044	1054	0.000466	0.316	GTTACTTAATA
MA0480.2	FOXO1	-	1176	1186	0.000467	0.2	TTGTAAGCAGA
MA0102.4	CEBPA	-	1218	1231	0.000471	0.443	CTGTTTCAAAACCT
MA0664.1	MLXIPL	-	331	340	0.00048	0.876	TTCACATGGC
MA0787.1	POU3F2	-	1784	1795	0.000487	0.317	TTATGAAAAATG
MA0500.1	MYOG	+	167	177	0.000495	0.36	GAAAGCTGCTA
MA0664.2	MLXIPL	+	772	779	0.000497	0.907	GGCACATG
MA0066.2	PPARG	+	919	937	0.0005	0.669	AGGGAGACAGGCACCTCAA
MA0025.3	NFIL3	+	1046	1054	0.000503	0.391	TTAAGTAAC
MA0124.2	NKX3-1	-	1446	1454	0.000503	0.296	TACACTTAC
MA0124.1	NKX3-1	+	472	478	0.00051	0.388	ACACTTA
MA0124.1	NKX3-1	-	1447	1453	0.00051	0.388	ACACTTA
MA0124.1	NKX3-1	+	1664	1670	0.00051	0.388	ATACTTG
MA0480.1	FOXO1	+	1207	1217	0.000516	0.213	CAGTGTTTTCT
MA0680.1	PAX7	-	801	810	0.000523	0.567	GAATCAAATA
MA0480.1	FOXO1	-	1064	1074	0.000526	0.213	GTTTGTTGCCT
MA0025.3	NFIL3	+	990	998	0.000528	0.391	TTATGCTAC
MA0480.2	FOXO1	+	1606	1616	0.000532	0.203	TCATAAACAGC
MA1641.2	MYF5	+	1322	1329	0.000545	0.248	ACAGATGC
MA1641.2	MYF5	-	1322	1329	0.000545	0.248	GCATCTGT
MA0499.3	MYOD1	+	1435	1443	0.000545	0.448	ACAGCTGCT
MA0025.2	NFIL3	+	489	501	0.000549	0.412	TGTTATTCAAAAC
MA1153.2	SMAD4	+	1375	1381	0.00055	1	TGTCTTG
MA0102.5	CEBPA	+	354	363	0.000559	0.397	ATTTCCTAAT
MA0102.5	CEBPA	-	1220	1229	0.000559	0.397	GTTTCAAAAC
MA0787.1	POU3F2	+	661	672	0.000573	0.317	AAATGCTAAGAA
MA0680.1	PAX7	-	593	602	0.000577	0.567	TAATACATTA
MA0499.2	MYOD1	+	1433	1445	0.000583	0.499	GTACAGCTGCTCA
MA0500.3	MYOG	-	1322	1329	0.000584	0.381	GCATCTGT
MA0500.2	MYOG	-	1320	1331	0.000598	0.296	GTGCATCTGTTA
MA0500.2	MYOG	+	1320	1331	0.000601	0.296	TAACAGATGCAC
MA0480.1	FOXO1	+	272	282	0.000606	0.213	ACATGTTTATG
MA0025.1	NFIL3	+	1046	1056	0.000609	0.621	TTAAGTAACTA
MA0499.3	MYOD1	-	167	175	0.000614	0.448	GCAGCTTTC
MA0102.1	CEBPA	+	1024	1035	0.000615	0.329	TTTCAAAATACT
MA0102.5	CEBPA	-	129	138	0.000625	0.397	CTTGCAAAAA
MA0500.3	MYOG	+	1322	1329	0.000628	0.381	ACAGATGC
MA0102.1	CEBPA	+	1641	1652	0.000629	0.329	TTTGACAAGCTG
MA0500.2	MYOG	+	37	48	0.000639	0.296	TGACTGCTGTTC
MA0787.1	POU3F2	-	671	682	0.000642	0.317	AAATGTTTATTT
MA0102.4	CEBPA	+	352	365	0.000646	0.443	AAATTTCCTAATTG
MA0480.1	FOXO1	-	672	682	0.000648	0.213	AAATGTTTATT
MA0500.2	MYOG	-	37	48	0.000652	0.296	GAACAGCAGTCA
MA0480.3	FOXO1	-	1178	1184	0.000677	0.233	GTAAGCA
MA0480.2	FOXO1	-	273	283	0.00068	0.233	ACATAAACATG
MA0499.2	MYOD1	-	165	177	0.000685	0.499	TAGCAGCTTTCAG
MA0066.1	PPARG	+	918	937	0.000687	1	AAGGGAGACAGGCACCTCAA
MA0480.1	FOXO1	-	1619	1629	0.000699	0.213	ATATGTTTTTT
MA0102.4	CEBPA	-	127	140	0.000702	0.443	GTCTTGCAAAAAGC
MA0124.2	NKX3-1	+	1541	1549	0.000722	0.364	TCCACTTTT
MA0102.1	CEBPA	-	311	322	0.000733	0.329	TCTCCCAATCCT
MA0046.1	HNF1A	-	898	911	0.000736	0.452	AGTATATGTTTGAA
MA1641.1	MYF5	+	1320	1331	0.000736	0.334	TAACAGATGCAC
MA1641.1	MYF5	-	1320	1331	0.000736	0.334	GTGCATCTGTTA
MA0500.1	MYOG	+	1227	1237	0.000738	0.448	AACAGCTTGAA
MA0102.1	CEBPA	+	85	96	0.000762	0.329	TTTAACAAGCTG
MA0680.3	PAX7	+	593	602	0.000767	0.531	TAATGTATTA
MA0025.3	NFIL3	+	130	138	0.000773	0.417	TTTTGCAAG
MA0480.1	FOXO1	+	850	860	0.000776	0.217	TATTGTTTCTG
MA0102.1	CEBPA	-	1636	1647	0.00078	0.329	TGTCAAAATCTT
MA0829.3	SREBF1	+	1262	1271	0.000793	0.718	ATTACCTGCT
MA0499.1	MYOD1	+	483	495	0.000802	0.345	GACTTCTGTTATT
MA0102.1	CEBPA	+	1221	1232	0.000812	0.329	TTTTGAAACAGC
MA0680.2	PAX7	+	591	605	0.00082	0.441	CTTAATGTATTAGTA
MA0124.1	NKX3-1	-	1722	1728	0.000821	0.483	ATATTTA
MA0829.2	SREBF1	-	29	42	0.000838	1	CAGTCAGCAGAGTC
MA0829.2	SREBF1	-	29	42	0.000838	1	CAGTCAGCAGAGTC
MA0795.1	SMAD3	+	1418	1427	0.000842	0.873	CCTCCAGACT
MA0025.3	NFIL3	+	491	499	0.000844	0.417	TTATTCAAA
MA0499.1	MYOD1	+	1172	1184	0.000847	0.345	TGCTTCTGCTTAC
MA0829.3	SREBF1	-	1611	1620	0.000866	0.718	TTCAGCTGTT
MA0500.3	MYOG	+	39	46	0.000867	0.394	ACTGCTGT
MA0500.3	MYOG	-	39	46	0.000867	0.394	ACAGCAGT
MA0025.2	NFIL3	-	352	364	0.000867	0.418	AATTAGGAAATTT
MA1153.1	SMAD4	+	436	443	0.000874	1	TCTCTAGA
MA0102.2	CEBPA	-	1139	1147	0.00088	0.771	TTTCTCAAG
MA0829.3	SREBF1	-	1097	1106	0.000886	0.718	ATTATCTGAT
MA0829.3	SREBF1	-	31	40	0.000891	0.718	GTCAGCAGAG
MA0500.2	MYOG	-	91	102	0.000896	0.329	AGCCAGCAGCTT
MA0787.1	POU3F2	+	491	502	0.000901	0.382	TTATTCAAAACT
MA0795.1	SMAD3	-	1006	1015	0.000901	0.873	AGTCCAGTCT
MA0500.2	MYOG	+	91	102	0.000905	0.329	AAGCTGCTGGCT
MA0795.1	SMAD3	-	436	445	0.000907	0.873	CATCTAGAGA
MA0499.1	MYOD1	-	164	176	0.000915	0.345	AGCAGCTTTCAGT
MA0066.2	PPARG	-	1183	1201	0.000922	0.669	AGGGTCAGACTGTCATTGT
MA0066.2	PPARG	+	1402	1420	0.000922	0.669	GGGGGAAGGGTTCCTTCCT
MA0025.2	NFIL3	-	1312	1324	0.000931	0.418	TGTTATGTTAGGG
MA0829.2	SREBF1	+	29	42	0.000948	1	GACTCTGCTGACTG
MA0829.2	SREBF1	+	29	42	0.000948	1	GACTCTGCTGACTG
MA0667.1	MYF6	-	1321	1330	0.00095	0.716	TGCATCTGTT
MA0499.1	MYOD1	+	31	43	0.00095	0.345	CTCTGCTGACTGC
MA0102.4	CEBPA	-	1043	1056	0.000951	0.5	TAGTTACTTAATAA
MA0124.1	NKX3-1	-	1168	1174	0.000951	0.483	GCACTTA
MA0795.1	SMAD3	+	1006	1015	0.000957	0.873	AGACTGGACT
MA0500.1	MYOG	+	38	48	0.00096	0.451	GACTGCTGTTC
MA0025.1	NFIL3	-	1043	1053	0.000966	0.621	TTACTTAATAA
MA0025.2	NFIL3	+	988	1000	0.000974	0.418	CTTTATGCTACCC
MA0046.1	HNF1A	-	1619	1632	0.000975	0.479	GGTATATGTTTTTT
MA0680.2	PAX7	+	1819	1833	0.00098	0.441	CTTATTCATTTATAG
MA0500.3	MYOG	-	93	100	0.000981	0.397	CCAGCAGC
MA0667.1	MYF6	-	1611	1620	0.000984	0.716	TTCAGCTGTT
MA0829.3	SREBF1	+	31	40	0.000984	0.718	CTCTGCTGAC
MA0025.1	NFIL3	-	1312	1322	0.000988	0.621	TTATGTTAGGG
MA0066.2	PPARG	-	917	935	0.00099	0.669	GAGGTGCCTGTCTCCCTTT
MA0102.2	CEBPA	-	1023	1031	0.000992	0.771	TTTTGAAAC
MA0102.2	CEBPA	+	1221	1229	0.000992	0.771	TTTTGAAAC
MA0680.2	PAX7	-	1653	1667	0.000992	0.441	GTATAACAATTATTA
MA0500.1	MYOG	+	92	102	0.000993	0.451	AGCTGCTGGCT
MA0480.1	FOXO1	+	1175	1185	0.000999	0.258	TTCTGCTTACA
