# Supplementary material for: Identification and bioinformatic functional analysis of novel and known polymorphisms in the myostatin gene of Ukrainian Carpathian Mountain sheep
Source: Sci Rep. 2026 Mar 23;16:14628. doi: 10.1038/s41598-026-44326-6 (PMC13153238; doi:10.1038/s41598-026-44326-6)
Supplement: Supplementary file 2 — Supplementary Material 2 [file 41598_2026_44326_MOESM2_ESM.xlsx]

## Sheet: MSTN intron 1
Sample number	Sample name	Sex	Twin number (or 0 if no twin present in table)	rs119102826	rs427811339	rs406172342	rs417602601	rs119102828	rs7600797830	rs407388367	rs408710650	rs419902890
1	SHEEP202500001	Female	0	TT	GG	TT	TT	GG	CT	CC	GG	GG
2	SHEEP202500002	Female	0	TT	GG	TT	TT	GG	TT	CC	GG	GG
3	SHEEP202500003	Male	0	TT	GG	TT	TT	GT	CT	CC	GG	GG
4	SHEEP202500004	Male	0	TT	GG	TT	TT	GG	TT	CC	GG	GG
5	SHEEP202500005	Male	0	TT	GG	TT	TT	GG	TT	CC	GG	GG
6	SHEEP202500006	Female	0	TT	GG	TT	TT	GG	CC	CC	GG	GG
7	SHEEP202500007	Male	0	TT	GG	TT	TT	GG	TT	CC	GG	GG
8	SHEEP202500008	Male	0	TT	GG	TT	TT	GG	TT	CC	GG	GG
9	SHEEP202500009	Male	0	TT	GG	TT	TT	GT	TT	CC	GG	GG
10	SHEEP202500010	Female	0	TT	GG	TT	TT	GG	TT	CC	GG	GG
11	SHEEP202500011	Female	0	TC	AG	TT	TT	GT	TT	CC	AG	GG
12	SHEEP202500012	Female	13	TT	AG	TT	CT	GT	TT	CT	GG	GG
13	SHEEP202500013	Female	12	TT	GG	TT	TT	GG	TT	CC	GG	GG
14	SHEEP202500014	Female	15	TT	GG	TT	TT	GG	TT	CC	GG	GG
15	SHEEP202500015	Male	14	TT	GG	TT	TT	GT	TT	CC	GG	GG
16	SHEEP202500016	Female	17	TT	AG	CT	TT	GT	TT	CC	GG	AG
17	SHEEP202500017	Male	16	TT	GG	TT	TT	GG	TT	CC	GG	GG
18	SHEEP202500018	Male	0	TT	GG	TT	TT	GG	TT	CC	GG	GG
19	SHEEP202500019	Female	0	TT	GG	TT	TT	GG	TT	CC	GG	GG
20	SHEEP202500020	Male	0	TT	GG	TT	TT	GG	TT	CC	GG	GG
21	SHEEP202500021	Female	0	TT	GG	TT	TT	GG	TT	CC	GG	GG
22	SHEEP202500022	Male	0	TT	GG	TT	TT	GG	TT	CC	GG	GG
23	SHEEP202500023	Male	0	TT	GG	TT	TT	GG	TT	CC	GG	GG
24	SHEEP202500024	Female	0	TT	GG	TT	TT	GG	TT	CC	GG	GG
25	SHEEP202500025	Male	0	TT	GG	TT	TT	GG	CT	CC	GG	GG
26	SHEEP202500026	Female	0	TT	GG	TT	TT	GG	TT	CC	GG	GG
27	SHEEP202500027	Male	0	TT	GG	TT	TT	GG	TT	CC	GG	GG
28	SHEEP202500028	Female	0	TT	GG	TT	TT	GG	TT	CC	GG	GG
29	SHEEP202500029	Female	0	TT	GG	TT	TT	GG	TT	CC	GG	GG
30	SHEEP202500030	Female	0	TT	GG	TT	TT	GG	TT	CC	GG	GG
31	SHEEP202500031	Female	0	TT	GG	TT	TT	GT	TT	CC	GG	GG
32	SHEEP202500032	Female	0	TT	GG	TT	TT	GG	TT	CC	GG	GG
33	SHEEP202500033	Female	0	TT	GG	TT	TT	GG	TT	CC	GG	GG
34	SHEEP202500034	Female	0	TT	GG	TT	TT	GG	CT	CC	GG	GG
35	SHEEP202500035	Female	0	TT	GG	TT	TT	GG	TT	CC	GG	GG
36	SHEEP202500036	Female	0	TT	GG	TT	TT	GG	TT	CC	GG	GG
37	SHEEP202500037	Female	0	TT	GG	TT	TT	GG	TT	CC	GG	GG
38	SHEEP202500038	Female	0	TT	GG	TT	TT	GG	TT	CC	GG	GG
39	SHEEP202500039	Female	0	TT	GG	TT	TT	GG	TT	CC	GG	GG
40	SHEEP202500040	Male	0	TT	GG	TT	TT	GG	TT	CC	GG	GG
41	SHEEP202500041	Female	0	TT	GG	TT	TT	GG	TT	CC	GG	GG
42	SHEEP202500042	Male	0	TT	GG	TT	TT	GG	TT	CC	GG	GG
43	SHEEP202500043	Female	0	TT	GG	TT	TT	GG	TT	CC	GG	GG
44	SHEEP202500044	Male	0	TT	GG	TT	TT	GG	TT	CC	GG	GG
45	SHEEP202500045	Female	0	TT	GG	TT	TT	GG	TT	CC	GG	GG
46	SHEEP202500046	Male	0	TT	GG	TT	TT	GG	TT	CC	GG	GG
47	SHEEP202500047	Female	0	TT	GG	TT	TT	GG	TT	CC	GG	GG
48	SHEEP202500048	Female	0	TT	GG	TT	TT	GG	TT	CC	GG	GG
49	SHEEP202500049	Male	0	TT	GG	TT	TT	GG	TT	CC	GG	GG
50	SHEEP202500050	Female	0	TT	GG	TT	TT	GG	TT	CC	GG	GG
51	SHEEP202500051	Male	0	TT	GG	TT	TT	GG	TT	CC	GG	GG
52	SHEEP202500052	Male	0	TT	GG	TT	TT	GG	TT	CC	GG	GG
53	SHEEP202500053	Male	0	TT	GG	TT	TT	GG	TT	CC	GG	GG
54	SHEEP202500054	Male	0	TT	GG	TT	TT	GG	TT	CC	GG	GG
